# Supplementary material for: P2X7 Receptor Modulation of the Gut Microbiota and the Inflammasome Determines the Severity of Toxoplasma gondii-Induced Ileitis
Source: Biomedicines. 2023 Feb 14;11(2):555. doi: 10.3390/biomedicines11020555 (PMC9952899; doi:10.3390/biomedicines11020555)
Supplement: Supplementary file 1 [file biomedicines-11-00555-s001.zip]

Archive with 1 entries (1 files):
- biomedicines-2199971-supplementary.pdf
